# Supplementary material for: Molecular Framework of a Regulatory Circuit Initiating Two-Dimensional Spatial Patterning of Stomatal Lineage
Source: PLoS Genet. 2015 Jul 23;11(7):e1005374. doi: 10.1371/journal.pgen.1005374 (PMC4512730; doi:10.1371/journal.pgen.1005374)
Supplement: S1 Table — (XLS) [file pgen.1005374.s002.xls]

## Sheet: Sheet1
Table S1. List of primers and their DNA sequence used in this study
Gene names	Primer names	Sequences (5' to 3')	Purpose
SPCH	SPCH2105F	TTTCGTTGGGAGTTTAGTGCC	genotyping
	SPCH-143F	CTTTCTCAACTTGATATGTC	genotyping
spch T-DNA	SAIL_LB3	TAGCATCTGAATTTCATAACCAATCTCGATACAC	genotyping
	53210 1281.rc	AACCTGAAGAATCTCAAGAGCC	genotyping
SCRM	XhoI-SCRMp-2581_F	CGCCTCGAGGGACCACCGTCAATAACATCG	cloning
	SpeI-SCRMp-1.rc	CGGACTAGTCGCCAAAGTTGACACCTTTAC	cloning
	SCRMg126.rc	ACTACTAAACCAATCACCTTCAAGC	genotyping
	SCRM-209_F	CTTCTTCAATTCATGAAATCCTCGTG	genotyping
ice1-2 (scrm)	SALK_LBa1	TGGTTCACGTAGTGGGCCATCG	genotyping
	salk003155RP	TGAGGAAGAGGCTCGTGATAG	genotyping
SCRM2	SCRM2pro-2536	GATGGAGAGTAGAGAGGATTC	cloning
	SCRM2pro-1.rc	GTCAAACTAGTAGAGAGAG	cloning
	SCRM2 3end stop.rc	TCAAACCAAACCAGCG	genotyping
scrm2-1 T-DNA	SAIL808B10RP	TAACTTCCGGAGATTCACCG	genotyping
	SAIL_LB1	GCCTTTTCAGAAATGGATAAATAGCCTTGCTTCC	genotyping
EPF2	EPF2+60F_qRT-PCR	TTTGGTCGTTAACTCCATTCG	qRT-PCR
	EPF2+225rc_qRT-PCR	ATCCGGTAAGCTTGATCCTGT	qRT-PCR
TMM	TMM+1136F_qRT-PCR	AGCTGAGGCTCAACGATAACA	qRT-PCR
	TMM+1218rc_qRT-PCR	CCTCAGCTTTCTCCTCATCCT	qRT-PCR
ERECTA	ER-CDS+2171_F	TGGAAAATGGTAGCCTCTGG	qRT-PCR
	ER-CDS+2247.rc	CTTAAGCCGTGTGTCCCAAT	qRT-PCR
GFP	SacI-NLS start F	CGAGCTCATGGCTCCAAAGAAGAAGAGAAAGGT	cloning nucGFP -Nos term
	AscI-NOSt end rc	TTGGCGCGCCCCGATCTAGTAACATAGATGACAC	cloning nucGFP -Nos term
	NotIGFP_F	GCTAGCGGCCGCCACCATGGTGAGC	genotyping
	NotIGFP no syop.rc	GCGGCCGCCTTGTACAGCTCGTCCA	genotyping
	pGWBGFP.rc	ATGATATAGACGTTGTGGCTG	genotyping
	pGWB4GFP.rc	TTGCCGGTGGTGCAGATGAACTTCA	genotyping
