# Supplementary material for: Molecular Framework of a Regulatory Circuit Initiating Two-Dimensional Spatial Patterning of Stomatal Lineage
Source: PLoS Genet. 2015 Jul 23;11(7):e1005374. doi: 10.1371/journal.pgen.1005374 (PMC4512730; doi:10.1371/journal.pgen.1005374)
Supplement: S3 Table — (XLSX) [file pgen.1005374.s004.xlsx]

## Sheet: Sheet1
TableS 3. Primer sequence for ChIP Assays
Gene Name	Amplicon	target	F primer name	rc primer name	F primer sequence	rc primer sequence
TMM	Amplicon a	-527 to -395	RH368	RH369	TTGTTGTGTGAATGCGGTTT	TTTCGCTCCTCGAGTTATCC
	Amplicon b	-420 to -232	RH370	RH371	TCACGGGATAACTCGAGGAG	AATGGGAAAATGGGCTCAG
	Amplicon c	-250 to -69	RH366	RH367	TGAGCCCATTTTCCCATTTA	CGCGTCCGTTTATTCAGATT
	Amplicon d	gene +1239 to +1327	RH372	RH373	TGTGTTAACCGGGACAGTGA	GTCTCGACGTTTCTGCATCA
SCRM	Amplicon a	-2751 to -2560	RH298	RH299	TGCGTAGACAAACCTATGGTC	ACGATGTTATTGACGGTGGTC
	Amplicon b	-2221 to -2033	RH296	RH297	TGATTCAGCACATTCACCAAA	TAAATCCAGCATGGCTTGAAC
	Amplicon c	-1736 to -1606	RH294	RH295	AACGGATAAAATGCACTACCG	AAGAGCAGAAGGTGAATTGGA
	Amplicon d	-1210 to -1120	RH302	RH303	GCAACAAACAGCCCATAAAAA	AAACGTGTTCTCCGGCTATCT
	Amplicon e	-1139 to -939	RH292	RH293	GATAGCCGGAGAACACGTTTA	TTGTGTTGCGATATGCTTTCT
	Amplicon f	-752 to -559	RH300	RH301	ACGCCGGTAAAGTCGAGATA	CGTGTCTTCCATGCATTTCTT
	Amplicon g	gene +508 to +623	RH322	RH323	TTCTTGTCTGCTCGGTCACTT	CCACCATTAGCAGGACTACCA
EPF2	Amplicon a	-1457 to -1303	RH284	RH285	CTGATATGCCCATTGAACATC	AGCAGGCTATCCATATCCATT
	Amplicon b	-895 to -773	RH328	RH329	TCTGAACACTTTTTGGCTGCT	TAATATATGGCGTGGGACCAA
	Amplicon c	-391 to -280	RH280	RH281	CAAGTCACAACCATATCTCAGGC	ATTTATTCTTTTAGTTACCAATGAACA
	Amplicon d	-269 to -125	RH278	RH279	TTTCTCAGAAAATCGACGAGAA	GGTGGGATAAGTGAGATATGTGTAT
	Amplicon e	gene +263 to +461	RH320	RH321	CACGGTGCACTTCTCTCATTT	CCTCCGTTTTTGCTTATTTCC
SCRM2	Amplicon a	-1544 to -1451	RH404	RH405	CGGCCATTGCTAGTTCAGAT	GGACCAACGTATCCGATTCT
	Amplicon b	-838 to -673	RH408	RH409	ACCATTGCATCCGACATCTT	TGTAGCGGCAAACTTGTGTT
	Amplicon c	-367 to -257	RH410	RH411	AGGTGAGAGACGGAAAGCAA	ATGTTGTCAAGGCCACCATT
	Amplicon d	gene +1057 to +1142	RH412	RH413	CTCCACCGAGTTCTTCAAGC	TAGGACTTGGCAAGGAGGAA
ACTIN2	Act2 3' UTR	3' UTR of Act2 gene	Act2 3' F	Act2 3' rc	GATGAGGCAGGTCCAGGAATC	AACCCCAGCTTTTTAAGCCTTT
